# Supplementary material for: Kinetics of Biodiesel Production from Microalgae Using Microbubble Interfacial Technology
Source: Bioengineering (Basel). 2022 Nov 29;9(12):739. doi: 10.3390/bioengineering9120739 (PMC9774469; doi:10.3390/bioengineering9120739)
Supplement: Supplementary file 1 [file bioengineering-09-00739-s001.zip]

Archive with 1 entries (1 files):
- bioengineering-2012722-supplementary.pdf
